# Supplementary material for: Short-term serial circulating tumor DNA assessment predicts therapeutic efficacy for patients with advanced pancreatic cancer
Source: J Cancer Res Clin Oncol. 2024 Jan 26;150(2):35. doi: 10.1007/s00432-023-05594-1 (PMC10817839; doi:10.1007/s00432-023-05594-1)
Supplement: Supplementary file 1 — Supplementary file1 (XLSX 11 KB) [file 432_2023_5594_MOESM1_ESM.xlsx]

## Sheet: Supplementary Table 1
	Supplementary Table 1 The presence of KRAS mutation within tumor tissue specimen in all 18 patients.
	Patient ID		Type of KRAS mutation (tissue)	Type of tumor tissue samples
	PC-1	Locally advanced	N.A.	N.A.
	PC-2	Locally advanced	KRAS codon 12/13 mutation	FNA specimen
	PC-3	Locally advanced	KRAS codon 12/13 mutation	FNA specimen
	PC-4	Locally advanced	N.A.	N.A.
	PC-5	Metastatic	KRAS codon 12/13 mutation	FNA specimen
	PC-6	Metastatic	KRAS codon 12/13 mutation	Peritoneal dissemination specimen
	PC-7	Locally advanced	KRAS codon 12/13 mutation	FNA specimen
	PC-8	Metastatic	N.A.	N.A.
	PC-9	Locally advanced	N.A.	N.A.
	PC-10	Metastatic	KRAS codon 12/13 mutation	FNA specimen
	PC-11	Locally advanced	KRAS codon 12/13 mutation	FNA specimen
	PC-12	Locally advanced	KRAS codon 12/13 mutation	FNA specimen
	PC-13	Locally advanced	KRAS codon 12/13 mutation	FNA specimen
	PC-14	Locally advanced	N.A.	N.A.
	PC-15	Locally advanced	KRAS codon 12/13 mutation	FNA specimen
	PC-16	Locally advanced	KRAS codon 12/13 mutation	FNA specimen
	PC-17	Locally advanced	KRAS codon 12/13 mutation	FNA specimen
	PC-18	Locally advanced	KRAS codon 12/13 mutation	FNA specimen
	FNA, fine needle aspiration; N.A., not available due to FNA omission or poor tissue specimen.
